# Supplementary material for: Green Co-Extractant-Assisted Supercritical CO2 Extraction of Xanthones from Mangosteen Pericarp Using Tricaprylin and Tricaprin Mixtures
Source: Foods. 2025 Aug 26;14(17):2983. doi: 10.3390/foods14172983 (PMC12428359; doi:10.3390/foods14172983)
Supplement: Supplementary file 1 [file foods-14-02983-s001.zip]

Archive with 1 entries (1 files):
- foods-3774611-supplementary.pdf
